# Supplementary material for: Diagnostic accuracy of commercially available serological tests for the detection of measles and rubella viruses: a systematic review and meta-analysis
Source: J Clin Microbiol. 2024 Jan 26;62(2):e01339-23. doi: 10.1128/jcm.01339-23 (PMC10865830; doi:10.1128/jcm.01339-23)
Supplement: Table S1 — QUADAS-2 and QUADAS-C validation table for measles studies. [file jcm.01339-23-s0002.xlsx]

## Sheet: measles
S1 Table. QUADAS-2 and QUADAS-C validation table for measles studies
	QUADAS-2																					QUADAS-C
	Patient Selection					Index Test					Reference Standard					Flow and Timing						Patient Selection			Index test					Reference Standard			Flow and Timing
Study	Consecutive, convenient or random sample of patients enrolled	Was a case control design avoided?	Did the study avoid inappropriate exclusions	Risk of Bias? Could the selection of patients have introduced a bias	Applicability. Is there concern that the included patients do not match the review question?	Describe the index test and how it was conducted	Were the index test results blinded?	If a threshold was used was it specified	Risk of Bias? Could the conduct or interpretation of the index test have introduced a bias?	Applicability. Is there concern that the index test, its conduct, or interpretation differ from the review question?	Describe the reference standard and how it was conducted and interpreted	Is the reference standard likely to correctly classify the target condition	Were the reference standard results interpreted without knowledge of the results of the index test	Risk of Bias? Could the reference standard or its conduct or it's interpretation have introduced a bias?	Applicability. Is there concern that the target condition as defined by the reference standard does not match the review question?	Describe any patients who did not receive the index tests or reference standards or who were excluded from the 2x2 table	Describe the interval and any interventions between index tests and the reference standard	Was there an appropriate interval between index tests and reference standard	Did all patients receive a reference standard and was it the same reference standard	Were all patients included in the analysis	Risk of Bias? Could the patient flow have introduced bias	Was the risk of bias for each index test judged ‘low’ for this domain?	Was a fully paired or randomized design used?	Risk of Bias	Was the risk of bias for each index test judged ‘low’ for this domain?	Were the index test results interpreted without knowledge of the results of the other index test(s)	Is undergoing one index test unlikely to affect the performance of the other index test(s)	Were the index tests conducted and interpreted without advantaging one of the tests?	Risk of Bias	Was the risk of bias for each index test judged ‘low’ for this domain?	Did the reference standard avoid incorporating any of the index tests?	Risk of Bias	Was the risk of bias for each index test judged ‘low’ for this domain?	Was there an appropriate interval between the index tests?	Was the same reference standard used for all index tests?	Are the proportions and reasons for missing data similar across index tests?	Risk of Bias
Sowers et al	convenient	yes	no, interference panel could not be used in 2x2 table	Unclear	Low	Euroimmun NP	yes	not specified, assuming according to manufacturer	Low	Low	confirmed positive by qRT-PCR and/or with CDC capture ELISA and another commercially available ELISA	yes	yes	Low	Low	Interference panel was excluded from analysis because of insufficient results in the paper.	information not given	information not given	yes	no	Unclear	no	no, few samples missing from analysis	Unclear	yes	information not provided	yes	yes	Low	yes	yes	Low	no	information not provided	yes	Reason for excluding some samples not given. I suspect that they were equivocal. Also interference panel results not complete enough for us to add this data to the 2x2 table	High
Sowers et al	convenient	yes	no, interference panel could not be used in 2x2 table	Unclear	Low	Virion Serion	yes	not specified, assuming according to manufacturer	Low	Low	confirmed positive by qRT-PCR and/or with CDC capture ELISA and another commercially available ELISA	yes	yes	Low	Low	2 samples were excluded and reason was not disclosed (perhaps an equivocal result?) Interference panel was excluded from analysis because of insufficient results in the paper	information not given	information not given	yes	no	High
Sowers et al	convenient	yes	no, interference panel could not be used in 2x2 table	Unclear	Low	Awareness Technology	yes	not specified, assuming according to manufacturer	Low	Low	confirmed positive by qRT-PCR and/or with CDC capture ELISA and another commercially available ELISA	yes	yes	Low	Low	3 samples were excluded and reason was not disclosed (perhaps an equivocal result?) Interference panel was excluded from analysis because of insufficient results in the paper	information not given	information not given	yes	no	High
Sowers et al	convenient	yes	no, interference panel could not be used in 2x2 table	Unclear	Low	IBL	yes	not specified, assuming according to manufacturer	Low	Low	confirmed positive by qRT-PCR and/or with CDC capture ELISA and another commercially available ELISA	yes	yes	Low	Low	4 samples were excluded and reason was not disclosed (perhaps an equivocal result?) Interference panel was excluded from analysis because of insufficient results in the paper	information not given	information not given	yes	no	High
Sowers et al	convenient	yes	no, interference panel could not be used in 2x2 table	Unclear	Low	Trinity Biotech	yes	not specified, assuming according to manufacturer	Low	Low	confirmed positive by qRT-PCR and/or with CDC capture ELISA and another commercially available ELISA	yes	yes	Low	Low	3 samples were excluded and reason was not disclosed (perhaps an equivocal result?) Interference panel was excluded from analysis because of insufficient results in the paper	information not given	information not given	yes	no	High
Perez et al	convenient	yes	no, interference panel could not be used in 2x2 table	Unclear	Low	Siemens	information not provided	yes, according to manufacturer	Low	Low	consensus approach (positive or negative by 4 or more tests. Equivocal samples discarded)	yes	no	Low	Low	reference standard equivocals were excluded	same timing	information not given	yes	yes	Low	yes	yes	Low	yes	information not provided	yes	yes	Low	yes	no, but consensus approach used	Low	yes	information not provided	yes	yes	Low
Perez et al	convenient	yes, but only interference samples tested were rubella positive	yes	Low	Low	Serion	information not provided	yes, according to manufacturer	Low	Low	consensus approach (positive or negative by 4 or more tests. Equivocal samples discarded)	yes	no	Low	Low	reference standard equivocals were excluded	same timing	information not given	yes	yes	Low
Perez et al	convenient	yes, but only interference samples tested were rubella positive	yes	Low	Low	Euroimmun	information not provided	yes, according to manufacturer	Low	Low	consensus approach (positive or negative by 4 or more tests. Equivocal samples discarded)	yes	no	Low	Low	reference standard equivocals were excluded	same timing	information not given	yes	yes	Low
Perez et al	convenient	yes, but only interference samples tested were rubella positive	yes	Low	Low	Euroimmun NP	information not provided	yes, according to manufacturer	Low	Low	consensus approach (positive or negative by 4 or more tests. Equivocal samples discarded)	yes	no	Low	Low	reference standard equivocals were excluded	same timing	information not given	yes	yes	Low
Perez et al	convenient	yes, but only interference samples tested were rubella positive	yes	Low	Low	Diesse	information not provided	yes, according to manufacturer	Low	Low	consensus approach (positive or negative by 4 or more tests. Equivocal samples discarded)	yes	no	Low	Low	reference standard equivocals were excluded	same timing	information not given	yes	yes	Low
Perez et al	convenient	yes, but only interference samples tested were rubella positive	yes	Low	Low	Diasorin Liaison	information not provided	yes, according to manufacturer	Low	Low	consensus approach (positive or negative by 4 or more tests. Equivocal samples discarded)	yes	no	Low	Low	4 samples were missing (no reason given, perhaps not enough volume?) reference standard equivocals were excluded	same timing	information not given	yes	yes	Low
Gomez-Camarasa et al	convenient	yes	yes	Low	Low	VirClia	information not provided	not specified, assuming according to manufacturer	Unclear	Unclear	confirmed positive by culture and/or RT-PCR	yes	information not provided	Low	Low	equivocals could not be included. Reference test results were not given for these individuals		timing between index tests not provided. Reference testing occurred and samples were stored at -20 until further testing was done.	yes	no	High	yes	yes	Low	no	information not provided	yes	yes	Unclear	yes	yes	Low	no	information not provided	yes	yes. Equivoclas from both index tests were excluded from analysis	Unclear
Gomez-Camarasa et al	convenient	yes	yes	Low	Low	Diasorin	information not provided	not specified, assuming according to manufacturer	Unclear	Unclear	confirmed positive by culture and/or RT-PCR	yes	information not provided	Low	Low	equivocals could not be included. Reference test results were not given for these individuals		timing between index tests not provided. Reference testing occurred and samples were stored at -20 until further testing was done.	yes	no	High
Hiebert et al	conveinient	yes	yes	Low	Low	Euroimmun	yes	yes, according to manufacturer	Low	Low	confirmed by measles serology	yes	yes	Low	Low	none	archival samples	index tests occurred many years later	yes	yes	Low	yes	yes	Low	yes	information not provided	yes	yes	Low	yes	yes	Low	yes	yes	yes	There were no exclusions	Low
Hiebert et al	conveinient	yes	yes	Low	Low	Euroimmun NP	yes	yes, according to manufacturer	Low	Low	confirmed by measles serology	yes	yes	Low	Low	none	archival samples	index tests occurred many years later	yes	yes	Low
Hiebert et al	conveinient	yes	yes	Low	Low	IBL	yes	yes, according to manufacturer	Low	Low	confirmed by measles serology	yes	yes	Low	Low	none	archival samples	index tests occurred many years later	yes	yes	Low
Hiebert et al	conveinient	yes	yes	Low	Low	NovaLisa	yes	yes, according to manufacturer	Low	Low	confirmed by measles serology	yes	yes	Low	Low	none	archival samples	index tests occurred many years later	yes	yes	Low
Hiebert et al	conveinient	yes	yes	Low	Low	Microimmune	yes	yes, according to manufacturer	Low	Low	confirmed by measles serology	yes	yes	Low	Low	none	archival samples	index tests occurred many years later	yes	yes	Low
Hiebert et al	conveinient	yes	yes	Low	Low	Serion	yes	yes, according to manufacturer	Low	Low	confirmed by measles serology	yes	yes	Low	Low	none	archival samples	index tests occurred many years later	yes	yes	Low
Hiebert et al	conveinient	yes	yes	Low	Low	Siemens	yes	yes, according to manufacturer	Low	Low	confirmed by measles serology	yes	yes	Low	Low	none	archival samples	index tests occurred many years later	yes	yes	Low
Hiebert et al	conveinient	yes	yes	Low	Low	Diasorin Liaison XL	yes	yes, according to manufacturer	Low	Low	confirmed by measles serology	yes	yes	Low	Low	none	archival samples	index tests occurred many years later	yes	yes	Low
Haywood et al	conveinient	yes	yes	Low	Low	Diasorin Liaison	information not provided	not specified, assuming according to manufacturer	Unclear	Unclear	confirmed by measles serology	yes	yes	Low	Low	equivocals by the reference test and the index test were excluded	archival samples	index test occurred 1 to 2 years later	yes	no	Low
De Ory et al	conveinient	yes	yes	Low	Low	Diasorin Liaison	information not provided	yes, according to manufacturer	Low	Low	confirmed by measles serology	yes	yes	Low	Low	none	archival samples	Reference testing occurred and samples were stored at -20 until further testing was done.	yes	yes	Low
Sampedro et al	conveinient	yes	yes	Low	Low	Diasorin Liaison	information not provided	yes, according to manufacturer	Low	Low	confirmed by RT-PCR and culture	yes	yes	Low	Low	none	archival samples	Reference testing occurred and samples were stored at -20 until further testing was done.	yes	yes	Low
Sampedro et al	conveinient	yes	yes	Low	Low	Siemens	information not provided	yes, according to manufacturer	Low	Low	confirmed by RT-PCR and culture	yes	yes	Low	Low	none	archival samples	Reference testing occurred and samples were stored at -20 until further testing was done.	yes	yes	Low	yes	yes	Low	yes	information not provided	yes	yes	Low	yes	yes	Low	yes	information not provided	yes	There were no exclusions	Low
Semmler et al	conveinient	yes	yes	Low	Low	Euroimmun	information not provided	yes, according to manufacturer	Low	Low	confirmed by RT-PCR or IgM serology	yes	yes	Low	Low	none	information not given	information not given	yes	yes	Low
Semmler et al	conveinient	yes	yes	Low	Low	BioRad Platelia	information not provided	yes, according to manufacturer	Low	Low	confirmed by RT-PCR or IgM serology	yes	yes	Low	Low	none	information not given	information not given	yes	yes	Low
Semmler et al	conveinient	yes	yes	Low	Low	Serion	information not provided	yes, according to manufacturer	Low	Low	confirmed by RT-PCR or IgM serology	yes	yes	Low	Low	none	information not given	information not given	yes	yes	Low
Semmler et al	conveinient	yes	yes	Low	Low	Diasorin Liaison	information not provided	yes, according to manufacturer	Low	Low	confirmed by RT-PCR or IgM serology	yes	yes	Low	Low	none	information not given	information not given	yes	yes	Low
Carson et al	conveinient	yes	yes	Low	Low	Microimmune	information not provided	yes, according to manufacturer	Low	Low	confirmed by RT-PCR, inhouse IFA, IgM	yes	yes	Low	Low	none	information not given	information not given	yes	yes	Low	yes	yes	Low	yes	information not provided	yes	yes	Low	yes	yes	Low	yes	information not provided	yes	There were no exclusions	Low
Carson et al	conveinient	yes	yes	Low	Low	Quest International	information not provided	yes, according to manufacturer	Low	Low	confirmed by RT-PCR, inhouse IFA, IgM	yes	yes	Low	Low	none	information not given	information not given	yes	yes	Low
Carson et al	conveinient	yes	yes	Low	Low	Euroimmun NP	information not provided	yes, according to manufacturer	Low	Low	confirmed by RT-PCR, inhouse IFA, IgM	yes	yes	Low	Low	none	information not given	information not given	yes	yes	Low
Carson et al	conveinient	yes	yes	Low	Low	Trinity Biotech	information not provided	yes, according to manufacturer	Low	Low	confirmed by RT-PCR, inhouse IFA, IgM	yes	yes	Low	Low	none	information not given	information not given	yes	yes	Low
