# Supplementary material for: Diagnostic accuracy of commercially available serological tests for the detection of measles and rubella viruses: a systematic review and meta-analysis
Source: J Clin Microbiol. 2024 Jan 26;62(2):e01339-23. doi: 10.1128/jcm.01339-23 (PMC10865830; doi:10.1128/jcm.01339-23)
Supplement: Table S2 — QUADAS-2 and QUADAS-C validation table for rubella studies. [file jcm.01339-23-s0003.xlsx]

## Sheet: rubella
	QUADAS-2																					QUADAS-C
	Patient Selection					Index Test					Reference Standard					Flow and Timing						Patient Selection			Index test					Reference Standard			Flow and Timing
S2 Table. QUADAS-2 and QUADAS-C validation table for rubella studies
	QUADAS-2																					QUADAS-C
	Patient Selection					Index Test					Reference Standard					Flow and Timing						Patient Selection			Index test					Reference Standard			Flow and Timing
Study	Consecutive, convenient or random sample of patients enrolled	Was a case control design avoided?	Did the study avoid inappropriate exclusions	Risk of Bias? Could the selection of patients have introduced a bias	Applicability. Is there concern that the included patients do not match the review question?	Describe the index test and how it was conducted	Were the index test results blinded?	If a threshold was used was it specified	Risk of Bias? Could the conduct or interpretation of the index test have introduced a bias?	Applicability. Is there concern that the index test, its conduct, or interpretation differ from the review question?	Describe the reference standard and how it was conducted and interpreted	Is the reference standard likely to correctly classify the target condition	Were the reference standard results interpreted without knowledge of the results of the index test	Risk of Bias? Could the reference standard or its conduct or it's interpretation have introduced a bias?	Applicability. Is there concern that the target condition as defined by the reference standard does not match the review question?	Describe any patients who did not receive the index tests or reference standards or who were excluded from the 2x2 table	Describe the interval and any interventions between index tests and the reference standard	Was there an appropriate interval between index tests and reference standard	Did all patients receive a reference standard and was it the same reference standard	Were all patients included in the analysis	Risk of Bias? Could the patient flow have introduced bias	Was the risk of bias for each index test judged ‘low’ for this domain?	Was a fully paired or randomized design used?	Risk of Bias	Was the risk of bias for each index test judged ‘low’ for this domain?	Were the index test results interpreted without knowledge of the results of the other index test(s)	Is undergoing one index test unlikely to affect the performance of the other index test(s)	Were the index tests conducted and interpreted without advantaging one of the tests?	Risk of Bias	Was the risk of bias for each index test judged ‘low’ for this domain?	Did the reference standard avoid incorporating any of the index tests?	Risk of Bias	Was the risk of bias for each index test judged ‘low’ for this domain?	Was there an appropriate interval between the index tests?	Was the same reference standard used for all index tests?	Are the proportions and reasons for missing data similar across index tests?	Risk of Bias
Perez et al	convenient	yes	yes	Low	Low	Serion	information not provided	yes, according to manufacturer	Low	Low	consensus approach (positive or negative by 4 or more tests. Equivocal samples discarded)	yes	no	Low	Low	reference standard equivocals were excluded	same timing	information not given	yes	yes	Low	yes	yes	Low	yes	information not provided	yes	yes	Low	yes	no, but consensus approach used	Low	yes	information not provided	yes	yes	Low
Perez et al	convenient	yes	yes	Low	Low	Euroimmun	information not provided	yes, according to manufacturer	Low	Low	consensus approach (positive or negative by 4 or more tests. Equivocal samples discarded)	yes	no	Low	Low	reference standard equivocals were excluded	same timing	information not given	yes	yes	Low
Perez et al	convenient	yes	yes	Low	Low	Euroimmun GP	information not provided	yes, according to manufacturer	Low	Low	consensus approach (positive or negative by 4 or more tests. Equivocal samples discarded)	yes	no	Low	Low	reference standard equivocals were excluded	same timing	information not given	yes	yes	Low
Perez et al	convenient	yes	yes	Low	Low	Diesse	information not provided	yes, according to manufacturer	Low	Low	consensus approach (positive or negative by 4 or more tests. Equivocal samples discarded)	yes	no	Low	Low	reference standard equivocals were excluded	same timing	information not given	yes	yes	Low
Perez et al	convenient	yes	yes	Low	Low	Diasorin	information not provided	yes, according to manufacturer	Low	Low	consensus approach (positive or negative by 4 or more tests. Equivocal samples discarded)	yes	no	Low	Low	4 samples were missing (no reason given, perhaps not enough volume?) reference standard equivocals were excluded	same timing	information not given	yes	yes	Unclear
Perez et al	convenient	yes	yes	Low	Low	Elecsys	information not provided	yes, according to manufacturer	Low	Low	consensus approach (positive or negative by 4 or more tests. Equivocal samples discarded)	yes	no	Low	Low	2 samples were missing (no reason given, perhaps not enough volume?) reference standard equivocals were excluded	same timing	information not given	yes	yes	Unclear
Hiebert et al	convenient	yes	yes	Low	Low	Trinity Biotech, Captia	yes	yes, according to manufacturer	Low	Low	previously confirmed followed by consensus approach	yes	yes	Low	Low	one rubella specimen excluded, was originally positive but majority of ELISAs produced negative result	all index tests were tested in a single freeze thaw cycle except for repeats of equivocals and the Captia kit	no, samples underwent an additional freeze thaw	yes	yes	Unclear	yes	yes, other than the ones with insufficient volume for testing on the Liaison	Low	yes	information not provided	yes	yes	Low	yes	no, but consensus approach used	Low	no	no, one index test samples were subject to an additional freeze-thaw cycle	yes	yes	Unclear
Hiebert et al	convenient	yes	yes	Low	Low	Euroimmun	yes	yes, according to manufacturer	Low	Low	previously confirmed followed by consensus approach	yes	yes	Low	Low	one rubella specimen excluded, was originally positive but majority of ELISAs produced negative result	all index tests were tested in a single freeze thaw cycle except for repeats of equivocals and the Captia kit	yes	yes	yes	Low
Hiebert et al	convenient	yes	yes	Low	Low	Euroimmun, GP	yes	yes, according to manufacturer	Low	Low	previously confirmed followed by consensus approach	yes	yes	Low	Low	one rubella specimen excluded, was originally positive but majority of ELISAs produced negative result	all index tests were tested in a single freeze thaw cycle except for repeats of equivocals and the Captia kit	yes	yes	yes	Low
Hiebert et al	convenient	yes	yes	Low	Low	Clin tech, Microimmune	yes	yes, according to manufacturer	Low	Low	previously confirmed followed by consensus approach	yes	yes	Low	Low	one rubella specimen excluded, was originally positive but majority of ELISAs produced negative result	all index tests were tested in a single freeze thaw cycle except for repeats of equivocals and the Captia kit	yes	yes	yes	Low
Hiebert et al	convenient	yes	yes	Low	Low	Nova Tech, Nova Lisa	yes	yes, according to manufacturer	Low	Low	previously confirmed followed by consensus approach	yes	yes	Low	Low	one rubella specimen excluded, was originally positive but majority of ELISAs produced negative result	all index tests were tested in a single freeze thaw cycle except for repeats of equivocals and the Captia kit	yes	yes	yes	Low
Hiebert et al	convenient	yes	yes	Low	Low	Virion Serion	yes	yes, according to manufacturer	Low	Low	previously confirmed followed by consensus approach	yes	yes	Low	Low	one rubella specimen excluded, was originally positive but majority of ELISAs produced negative result	all index tests were tested in a single freeze thaw cycle except for repeats of equivocals and the Captia kit	yes	yes	yes	Low
Hiebert et al	convenient	yes	yes	Low	Low	Diasorin Liaison	yes	yes, according to manufacturer	Low	Low	previously confirmed followed by consensus approach	yes	yes	Low	Low	one rubella specimen excluded, was originally positive but majority of ELISAs produced negative result	all index tests were tested in a single freeze thaw cycle except for repeats of equivocals and the Captia kit	yes	yes	only 175 of the 239 panel were tested. Other samples not tested due to insufficient volume.	Low
Viswanathan et al	suspected and met criteria, some consecutive	yes	yes	Low	Low	Euroimmun	information not provided	information not provided. Likely according to manufacturer	Unclear	Unclear	IgM detection, sustained rise of rubella IgG, or RT-PCR. Sample designated as pos/neg if concordance of atleast 2 of 3 methods.	yes	yes	Low	Low	6 discordant samples between Siemens and Euro were excluded as they could not be tested with CLIA due to iunsufficient volume	Samples tested once a week, same timing for each index test. Subset sent to another site for retesting (4-6 weeks later)	yes	yes	6 discordant not included because insufficient volume available to be tested with CLIA	Low
van Heldon et al	sequential,conveinient and random	yes	yes	Low	Low	Elecsys	information not provided	yes, according to manufacturer.	Low	Low	isolation, RT-PCR, seroconversion, IgM detection, IgG low avidity	yes	yes	Low	Low	none	index testing was done after reference testing. Sample were frozen	yes	yes	yes	Low
