# Supplementary material for: Diagnostic accuracy of commercially available serological tests for the detection of measles and rubella viruses: a systematic review and meta-analysis
Source: J Clin Microbiol. 2024 Jan 26;62(2):e01339-23. doi: 10.1128/jcm.01339-23 (PMC10865830; doi:10.1128/jcm.01339-23)
Supplement: Table S3 — Comparison of bivariate and univariate random effects model. [file jcm.01339-23-s0004.xlsx]

## Sheet: Sheet1
Table S3. Comparison of Bivariate and univariate random effects model
Measles			Bivariate Model				Univariate Model
Format	Number of index test	Sample size	Pooled sensitivity (95% CI)	Pooled Specificity (95% CI)	Diagnostic Odds Ratio (95% CI)	Bivariate I2	Pooled sensitivity (95% CI)2	Pooled Specificity (95% CI)3	Diagnostic Odds Ratio (95% CI)	I2 sensitivity	I2 specificity
All	28	5579	0.94 (0.90 to 0.97)	0.95 (0.91 to 0.97)	272.13 (112.78 to 656.61)	0.731	0.94 (0.90 to 0.97)	0.94 (0.91 to 0.97)	268.54 (122.15 to 590.35)	0.816	0.843
Indirect ELISA	14	2765	0.90 (0.79 to 0.95)	0.94 (0.90 to 0.96)	123.17 (42.26 to 358.98)	0.768	0.90 (0.79 to 0.95)	0.94 (0.90 to 0.96)	124.23 (47.09 to 327.74)	0.798	0.691
Capture ELISA	6	1224	0.96 (0.89 to 0.98)	0.87 (0.75 to 0.94)	149.85 (54.03 to 415.61)	0.729	0.96 (0.90 to 0.98)	0.87 (0.74 to 0.94)	144.75 (41.33 to 506.98)	0.495	0.931
CLIA	8	1590	0.97 (0.92 to 0.99)	0.98 (0.94 to 1.00)	1950.37 (262.23 to 14505.98)	0.425	0.97 (0.92 to 0.99)	0.98 (0.94 to 1.00)	1758.25 (357.85 to 8638.85)	0.801	0.816
Diasorin Liaison	7	1445	0.97 (0.91 to 0.99)	0.99 (0.95 to 1.00)	2778.58 (261.24 to 29553.61)	0.374	0.97 (0.91 to 0.99)	0.99 (0.94 to 1.00)	2559.67 (737.19 to 8887.60)	0.793	0.837
Rubella			Bivariate Model				Univariate Model
Format	No. of index tests	Sample size	Pooled sensitivity (95% CI)	Pooled Specificity (95% CI)	Diagnostic Odds Ratio (95% CI)	Bivariate I2	Pooled sensitivity (95% CI)	Pooled Specificity (95% CI)	Diagnostic Odds Ratio (95% CI)	I2 sensitivity	I2 specificity
All	15	4983	0.973 (0.93 to 0.99)	0.96 (0.924 to 0.979)	870.45 (338.537 to 2238.11)	0.612	0.97 (0.93 to 0.98)	0.96 (0.93 to 0.98)	839.68 (273.75 to 2575.54)	0.638	0.946
Indirect ELISA	8	1706	0.991 (0.931 to 0.999)	0.926 (0.844 to 0.966)	1400.293 (173.091 to 11328.252)	0.537	0.99 (0.93 to 1.00)	0.93 (0.85 to 0.97)	1314.25 (150.61 to 11468.38)	0.102	0.944
CLIA	4	2642	0.936 (0.821 to 0.979)	0.984 (0.964 to 0.993)	909.939 (168.051 to 4926.999)	0	0.94 (0.82 to 0.98)	0.98 (0.97 to 0.98)	567.28 (175.57 to 1832.92)	0.835	0
All ELISA	11	1706	0.982 (0.934 to 0.995)	0.946 (0.888 to 0.974)	952.758 (282.291 to 3215.643)	0.572	0.98 (0.94 to 0.99)	0.95 (0.89 to 0.98)	898.08 (216.09 to 3732.43)	0.443	0.935
